# Supplementary material for: Analysis of the Mechanical Properties of 3D-Printed Plastic Samples Subjected to Selected Degradation Effects
Source: Materials (Basel). 2023 Apr 21;16(8):3268. doi: 10.3390/ma16083268 (PMC10146359; doi:10.3390/ma16083268)
Supplement: Supplementary file 1 [file materials-16-03268-s001.zip]

Archive with 1 entries (1 files):
- materials-2327773-supplementary.xlsx
